# Supplementary material for: Abstinence from Escalation of Cocaine Intake Changes the microRNA Landscape in the Cortico-Accumbal Pathway
Source: Biomedicines. 2023 May 5;11(5):1368. doi: 10.3390/biomedicines11051368 (PMC10216163; doi:10.3390/biomedicines11051368)
Supplement: Supplementary file 1 [file biomedicines-11-01368-s001.zip]

Archive with 1 entries (1 files):
- biomedicines-2320424-supplementary final.pdf
